# Supplementary material for: Bonobo mothers have elevated urinary cortisol levels during early but not mid or late lactation
Source: Primates. 2022 Dec 24;64(2):215–25. doi: 10.1007/s10329-022-01044-7 (PMC10006042; doi:10.1007/s10329-022-01044-7)
Supplement: Supplementary file 2 — Supplementary file2 (CSV 53 KB) [file 10329_2022_1044_MOESM2_ESM.csv]

bono_id	inf_b_day	inf_b_month	inf_b_year	inf_birth	coll_date	inf_age	repro_state_new	preg	coll_day	coll_month	coll_yr	coll_hour	coll_min	coll_time_new	time_since_midnight	cortisol_ng_mg_crea	sex
Olga	28	10	2012	28.10.12	04.02.14	464	lac_peak	n	4	2	2014	5	37	05:37	337	5.31	female
Polly					24.03.13		cycling	n	24	3	2013	17	31	17:31	1051	6.99	female
Olga	28	10	2012	28.10.12	17.06.14	597	lac_peak	n	17	6	2014	16	26	16:26	986	8.53	female
Polly	6	2	2014	06.02.14	12.06.14	126	lac_early	n	12	6	2014	16	22	16:22	982	8.96	female
Martha					10.03.14		cycling	n	10	3	2014	14	26	14:26	866	9.16
Iris	1	3	2010	01.03.10	03.03.12	733	lac_late	n	3	3	2012	17	1	17:01	1021	9.26
Nina	1	1	2011	01.01.11	24.09.12	632	lac_peak	n	24	9	2012	5	34	05:34	334	10.07	female
Djulie					27.05.14		cycling	n	27	5	2014	16	15	16:15	975	10.15	female
Iris	1	3	2010	01.03.10	05.07.14	1587	cycling	n	5	7	2014	5	40	05:40	340	10.39	female
Olga	28	10	2012	28.10.12	25.03.14	513	lac_peak	n	25	3	2014	14	18	14:18	858	11.11
Nina	1	1	2011	01.01.11	20.12.13	1084	lac_late	n	20	12	2013	9	41	09:41	581	11.16
Polly	6	2	2014	06.02.14	01.07.14	145	lac_early	n	1	7	2014	14	53	14:53	893	11.54	female
Susi	1	1	2009	01.01.09	24.09.12	1362	lac_late	n	24	9	2012	7	30	07:30	450	11.69	female
Iris	1	3	2010	01.03.10	15.03.13	1110	lac_late	n	15	3	2013	17	5	17:05	1025	11.9	female
Susi	1	1	2009	01.01.09	20.04.13	1570	cycling	n	20	4	2013	15	50	15:50	950	11.93	female
Susi	1	1	2009	01.01.09	18.12.13	1812	cycling	n	18	12	2013	17	30	17:30	1050	11.93	female
Olga	28	10	2012	28.10.12	10.03.13	133	lac_early	n	10	3	2013	14	34	14:34	874	12.82	female
Iris	1	3	2010	01.03.10	26.01.14	1427	lac_late	n	26	1	2014	5	5	05:05	305	13.03
Nina	1	1	2011	01.01.11	13.05.14	1228	lac_late	n	13	5	2014	14	50	14:50	890	13.15
Martha					10.07.14		cycling	n	10	7	2014	17	22	17:22	1042	13.28	female
Olga	28	10	2012	28.10.12	25.03.14	513	lac_peak	n	25	3	2014	14	47	14:47	887	13.28
Olga	28	10	2012	28.10.12	21.08.14	662	lac_peak	n	21	8	2014	5	20	05:20	320	13.34
Susi	1	1	2009	01.01.09	08.10.13	1741	cycling	n	8	10	2013	14	15	14:15	855	13.57
Iris	1	3	2010	01.03.10	03.03.12	733	lac_late	n	3	3	2012	15	30	15:30	930	13.82
Uma	28	10	2012	28.10.12	18.12.13	416	lac_peak	n	18	12	2013	17	7	17:07	1027	14.29	female
Gwen	16	9	2012	16.09.12	17.06.14	639	lac_peak	n	17	6	2014	16	24	16:24	984	14.36	female
Djulie					31.03.13		cycling	n	31	3	2013	14	16	14:16	856	14.83	female
Nina	1	1	2011	01.01.11	27.05.14	1242	lac_late	n	27	5	2014	16	33	16:33	993	15.02	female
Olga	28	10	2012	28.10.12	13.05.14	562	lac_peak	n	13	5	2014	5	33	05:33	333	15.05	female
Olga	28	10	2012	28.10.12	12.04.14	531	lac_peak	n	12	4	2014	13	14	13:14	794	15.36
Gwen	16	9	2012	16.09.12	22.07.14	674	lac_peak	n	22	7	2014	16	30	16:30	990	15.42
Polly					25.03.13		cycling	n	25	3	2013	11	1	11:01	661	15.51	female
Olga	28	10	2012	28.10.12	27.05.14	576	lac_peak	n	27	5	2014	16	31	16:31	991	15.71	female
Olga	28	10	2012	28.10.12	23.05.14	572	lac_peak	n	23	5	2014	15	28	15:28	928	15.72
Olga	28	10	2012	28.10.12	12.05.14	561	lac_peak	n	12	5	2014	5	25	05:25	325	15.81	female
Susi	1	1	2009	01.01.09	08.10.13	1741	cycling	n	8	10	2013	16	55	16:55	1015	15.94
Olga	28	10	2012	28.10.12	17.05.14	566	lac_peak	n	17	5	2014	16	5	16:05	965	15.99	female
Susi	1	1	2009	01.01.09	10.04.13	1560	cycling	n	10	4	2013	7	18	07:18	438	16	female
Olga	28	10	2012	28.10.12	25.03.14	513	lac_peak	n	25	3	2014	13	44	13:44	824	16.25
Martha					07.02.14		cycling	n	7	2	2014	15	55	15:55	955	16.3	female
Susi	1	1	2009	01.01.09	10.04.13	1560	cycling	n	10	4	2013	6	25	06:25	385	16.59	female
Wilma	1	2	2011	01.02.11	07.05.14	1191	lac_late	n	7	5	2014	15	42	15:42	942	17.04	female
Nina	1	1	2011	01.01.11	03.05.14	1218	lac_late	n	3	5	2014	9	10	09:10	550	17.12
Nina	1	1	2011	01.01.11	14.06.14	1260	lac_late	n	14	6	2014	15	25	15:25	925	17.19	female
Luna	6	3	2013	06.03.13	10.03.14	369	lac_peak	n	10	3	2014	14	29	14:29	869	17.38
Gwen	16	9	2012	16.09.12	04.07.14	656	lac_peak	n	4	7	2014	16	20	16:20	980	17.47	female
Wilma	1	2	2011	01.02.11	12.04.14	1166	lac_late	n	12	4	2014	11	14	11:14	674	17.51
Iris	1	3	2010	01.03.10	16.04.13	1142	lac_late	n	16	4	2013	16	16	16:16	976	17.74	female
Nina	1	1	2011	01.01.11	02.06.14	1248	lac_late	n	2	6	2014	13	44	13:44	824	17.97	female
Wilma	1	2	2011	01.02.11	30.12.12	698	lac_peak	n	30	12	2012	5	47	05:47	347	18.2	female
Susi	1	1	2009	01.01.09	08.10.13	1741	cycling	n	8	10	2013	15	24	15:24	924	18.29
Wilma	1	2	2011	01.02.11	18.12.13	1051	lac_late	n	18	12	2013	17	22	17:22	1042	18.57	female
Wilma	1	2	2011	01.02.11	02.04.14	1156	lac_late	n	2	4	2014	11	14	11:14	674	18.57
Iris	1	3	2010	01.03.10	07.03.14	1467	cycling	n	7	3	2014	16	39	16:39	999	18.68	female
Uma	28	10	2012	28.10.12	25.03.14	513	lac_peak	n	25	3	2014	11	42	11:42	702	18.88
Susi	1	1	2009	01.01.09	13.05.14	1958	pregnant	y	13	5	2014	16	58	16:58	1018	19.41
Martha					06.09.14		cycling	n	6	9	2014	5	20	05:20	320	19.5
Iris	1	3	2010	01.03.10	21.01.14	1422	lac_late	n	21	1	2014	16	2	16:02	962	19.57	female
Olga	28	10	2012	28.10.12	25.03.14	513	lac_peak	n	25	3	2014	12	32	12:32	752	19.68
Nina	1	1	2011	01.01.11	20.12.13	1084	lac_late	n	20	12	2013	10	24	10:24	624	19.89
Susi	1	1	2009	01.01.09	31.08.12	1338	lac_late	n	31	8	2012	9	13	09:13	553	20.13	female
Djulie					30.04.14		cycling	n	30	4	2014	7	55	07:55	475	20.26	female
Nina	1	1	2011	01.01.11	07.05.14	1222	lac_late	n	7	5	2014	15	26	15:26	926	20.37	female
Uma	28	10	2012	28.10.12	07.05.14	556	lac_peak	n	7	5	2014	15	14	15:14	914	20.44	female
Olga	28	10	2012	28.10.12	23.05.14	572	lac_peak	n	23	5	2014	11	35	11:35	695	20.5
Nina	1	1	2011	01.01.11	12.06.14	1258	lac_late	n	12	6	2014	15	22	15:22	922	20.6	female
Gwen	16	9	2012	16.09.12	25.03.14	555	lac_peak	n	25	3	2014	5	40	05:40	340	20.83
Olga	28	10	2012	28.10.12	08.05.14	557	lac_peak	n	8	5	2014	9	20	09:20	560	21.27
Wilma	1	2	2011	01.02.11	25.06.14	1240	lac_late	n	25	6	2014	14	27	14:27	867	21.45	female
Wilma	1	2	2011	01.02.11	26.12.12	694	lac_peak	n	26	12	2012	17	2	17:02	1022	22.08	female
Luna	6	3	2013	06.03.13	30.05.14	450	lac_peak	n	30	5	2014	9	17	09:17	557	22.29	female
Olga	28	10	2012	28.10.12	15.03.14	503	lac_peak	n	15	3	2014	5	50	05:50	350	22.31
Nina	1	1	2011	01.01.11	30.12.12	729	lac_peak	n	30	12	2012	5	56	05:56	356	22.4	female
Gwen	16	9	2012	16.09.12	13.05.14	604	lac_peak	n	13	5	2014	5	40	05:40	340	22.55	female
Djulie					23.12.13		cycling	n	23	12	2013	10	16	10:16	616	22.82
Iris	1	3	2010	01.03.10	03.02.14	1435	lac_late	n	3	2	2014	9	2	09:02	542	22.82
Rio	1	5	2012	01.05.12	05.07.14	795	lac_late	n	5	7	2014	5	30	05:30	330	22.88	female
Nina	1	1	2011	01.01.11	21.04.14	1206	lac_late	n	21	4	2014	16	26	16:26	986	23.29	female
Gwen	16	9	2012	16.09.12	02.02.14	504	lac_peak	n	2	2	2014	15	17	15:17	917	23.64	female
Luna	6	3	2013	06.03.13	24.03.13	18	lac_early	n	24	3	2013	16	45	16:45	1005	23.94	female
Iris	1	3	2010	01.03.10	02.02.12	703	lac_peak	n	2	2	2012	11	58	11:58	718	24.2
Martha					25.06.14		cycling	n	25	6	2014	5	29	05:29	329	24.5	female
Nina	1	1	2011	01.01.11	09.06.14	1255	lac_late	n	9	6	2014	5	36	05:36	336	24.54	female
Iris	1	3	2010	01.03.10	09.06.14	1561	cycling	n	9	6	2014	7	20	07:20	440	24.55	female
Olga	28	10	2012	28.10.12	04.12.13	402	lac_peak	n	4	12	2013	5	0	05:00	300	24.55	female
Nina	1	1	2011	01.01.11	04.10.12	642	lac_peak	n	4	10	2012	7	10	07:10	430	24.68	female
Uma	28	10	2012	28.10.12	18.12.13	416	lac_peak	n	18	12	2013	14	32	14:32	872	25	female
Djulie					07.03.14		cycling	n	7	3	2014	15	44	15:44	944	25.2	female
Susi	1	1	2009	01.01.09	21.01.14	1846	pregnant	y	21	1	2014	17	0	17:00	1020	25.3	female
Martha					15.08.13		cycling	n	15	8	2013	5	10	05:10	310	25.47
Uma	28	10	2012	28.10.12	20.06.14	600	lac_peak	n	20	6	2014	5	30	05:30	330	25.49	female
Martha					09.12.12		cycling	n	9	12	2012	9	45	09:45	585	26.05	female
Martha					10.03.14		cycling	n	10	3	2014	11	41	11:41	701	26.05
Zoe	1	6	2010	01.06.10	31.08.12	822	lac_late	n	31	8	2012	5	21	05:21	321	26.11	female
Olga	28	10	2012	28.10.12	08.05.14	557	lac_peak	n	8	5	2014	11	4	11:04	664	26.19
Rio	1	5	2012	01.05.12	24.04.14	723	lac_peak	n	24	4	2014	8	18	08:18	498	26.45
Wilma	1	2	2011	01.02.11	18.01.14	1082	lac_late	n	18	1	2014	8	4	08:04	484	26.48	female
Luna	6	3	2013	06.03.13	04.07.14	485	lac_peak	n	4	7	2014	5	50	05:50	350	26.8
Polly	6	2	2014	06.02.14	09.06.14	123	lac_early	n	9	6	2014	5	41	05:41	341	26.81	female
Polly					12.09.12		cycling	n	12	9	2012	7	57	07:57	477	26.97	female
Susi	1	1	2009	01.01.09	04.09.12	1342	lac_late	n	4	9	2012	12	32	12:32	752	27.02	female
Gwen	16	9	2012	16.09.12	30.04.14	591	lac_peak	n	30	4	2014	6	5	06:05	365	27.13	female
Nina	1	1	2011	01.01.11	13.03.14	1167	lac_late	n	13	3	2014	14	25	14:25	865	27.16
Polly	6	2	2014	06.02.14	30.05.14	113	lac_early	n	30	5	2014	8	48	08:48	528	27.17	female
Nina	1	1	2011	01.01.11	16.04.13	836	lac_late	n	16	4	2013	15	14	15:14	914	27.7	female
Olga	28	10	2012	28.10.12	27.12.13	425	lac_peak	n	27	12	2013	13	51	13:51	831	27.72
Uma	28	10	2012	28.10.12	05.02.14	465	lac_peak	n	5	2	2014	9	33	09:33	573	28.1
Gwen	16	9	2012	16.09.12	12.04.14	573	lac_peak	n	12	4	2014	8	44	08:44	524	28.64
Luna	6	3	2013	06.03.13	20.06.14	471	lac_peak	n	20	6	2014	6	10	06:10	370	28.79	female
Rio	1	5	2012	01.05.12	07.05.14	736	lac_late	n	7	5	2014	16	4	16:04	964	28.79	female
Nina	1	1	2011	01.01.11	10.03.13	799	lac_late	n	10	3	2013	14	1	14:01	841	29.01	female
Nina	1	1	2011	01.01.11	19.04.14	1204	lac_late	n	19	4	2014	12	16	12:16	736	29.11
Iris	1	3	2010	01.03.10	10.03.13	1105	lac_late	n	10	3	2013	14	57	14:57	897	29.13	female
Iris	1	3	2010	01.03.10	30.05.14	1551	cycling	n	30	5	2014	7	1	07:01	421	29.17	female
Uma	28	10	2012	28.10.12	06.01.14	435	lac_peak	n	6	1	2014	16	21	16:21	981	29.17	female
Martha					31.07.13		cycling	n	31	7	2013	12	7	12:07	727	29.5
Gwen	16	9	2012	16.09.12	06.01.14	477	lac_peak	n	6	1	2014	14	40	14:40	880	29.54	female
Wilma	1	2	2011	01.02.11	22.07.14	1267	lac_late	n	22	7	2014	14	16	14:16	856	29.59
Luna	6	3	2013	06.03.13	06.01.14	306	lac_peak	n	6	1	2014	16	30	16:30	990	29.62	female
Iris	1	3	2010	01.03.10	05.05.14	1526	cycling	n	5	5	2014	6	45	06:45	405	29.71	female
Wilma	1	2	2011	01.02.11	10.09.14	1317	lac_late	n	10	9	2014	9	35	09:35	575	29.82
Gwen	16	9	2012	16.09.12	16.03.13	181	lac_early	n	16	3	2013	5	48	05:48	348	29.94	female
Luna	6	3	2013	06.03.13	23.04.14	413	lac_peak	n	23	4	2014	15	41	15:41	941	30.09	female
Nina	1	1	2011	01.01.11	17.04.14	1202	lac_late	n	17	4	2014	5	55	05:55	355	30.15	female
Paula	1	10	2012	01.10.12	02.06.14	609	lac_peak	n	2	6	2014	14	11	14:11	851	30.78	female
Martha					16.03.14		cycling	n	16	3	2014	5	20	05:20	320	30.91
Gwen	16	9	2012	16.09.12	15.03.13	180	lac_early	n	15	3	2013	5	27	05:27	327	31.02	female
Rio	1	5	2012	01.05.12	02.06.14	762	lac_late	n	2	6	2014	15	26	15:26	926	31.81	female
Martha					31.07.13		cycling	n	31	7	2013	5	32	05:32	332	32.35
Uma	28	10	2012	28.10.12	02.06.14	582	lac_peak	n	2	6	2014	13	47	13:47	827	32.48	female
Wilma	1	2	2011	01.02.11	28.12.12	696	lac_peak	n	28	12	2012	12	12	12:12	732	32.85	female
Wilma	1	2	2011	01.02.11	23.05.14	1207	lac_late	n	23	5	2014	11	3	11:03	663	32.91	female
Olga	28	10	2012	28.10.12	27.12.13	425	lac_peak	n	27	12	2013	5	51	05:51	351	32.95
Iris	1	3	2010	01.03.10	02.02.12	703	lac_peak	n	2	2	2012	5	52	05:52	352	32.95
Nina	1	1	2011	01.01.11	20.04.13	840	lac_late	n	20	4	2013	15	43	15:43	943	33.09	female
Polly					18.08.12		cycling	n	18	8	2012	8	43	08:43	523	33.6	female
Rio	1	5	2012	01.05.12	12.08.12	103	lac_early	n	12	8	2012	8	7	08:07	487	33.94	female
Susi	1	1	2009	01.01.09	23.12.13	1817	pregnant	y	23	12	2013	12	57	12:57	777	33.94
Iris	1	3	2010	01.03.10	20.04.13	1146	lac_late	n	20	4	2013	15	32	15:32	932	34.33	female
Susi	1	1	2009	01.01.09	29.12.12	1458	lac_late	n	29	12	2012	5	20	05:20	320	34.35	female
Iris	1	3	2010	01.03.10	23.09.12	937	lac_late	n	23	9	2012	7	33	07:33	453	34.42	female
Uma	28	10	2012	28.10.12	21.01.13	85	lac_early	n	21	1	2013	15	47	15:47	947	34.56	female
Luna	6	3	2013	06.03.13	17.07.14	498	lac_peak	n	17	7	2014	5	48	05:48	348	34.57	female
Gwen	16	9	2012	16.09.12	12.06.14	634	lac_peak	n	12	6	2014	15	19	15:19	919	34.78	female
Susi	1	1	2009	01.01.09	23.12.13	1817	pregnant	y	23	12	2013	7	38	07:38	458	34.9
Nina	1	1	2011	01.01.11	13.04.14	1198	lac_late	n	13	4	2014	6	2	06:02	362	35.21	female
Zoe	1	6	2010	01.06.10	13.04.14	1412	lac_late	n	13	4	2014	5	25	05:25	325	35.26	female
Rio	1	5	2012	01.05.12	18.12.13	596	lac_peak	n	18	12	2013	14	14	14:14	854	35.29	female
Luna	6	3	2013	06.03.13	10.03.14	369	lac_peak	n	10	3	2014	11	11	11:11	671	35.33
Uma	28	10	2012	28.10.12	27.02.13	122	lac_early	n	27	2	2013	5	48	05:48	348	36.01	female
Wilma	1	2	2011	01.02.11	02.06.14	1217	lac_late	n	2	6	2014	13	59	13:59	839	36.14	female
Zoe	1	6	2010	01.06.10	17.05.14	1446	lac_late	n	17	5	2014	15	57	15:57	957	36.72	female
Iris	1	3	2010	01.03.10	07.02.14	1439	lac_late	n	7	2	2014	5	55	05:55	355	37.02	female
Zoe	1	6	2010	01.06.10	24.02.13	999	lac_late	n	24	2	2013	15	39	15:39	939	37.21	female
Susi	1	1	2009	01.01.09	10.05.14	1955	pregnant	y	10	5	2014	11	19	11:19	679	37.25
Zoe	1	6	2010	01.06.10	12.02.14	1352	lac_late	n	12	2	2014	5	34	05:34	334	37.27	female
Wilma	1	2	2011	01.02.11	30.03.13	788	lac_late	n	30	3	2013	15	58	15:58	958	38.18	female
Iris	1	3	2010	01.03.10	04.10.12	948	lac_late	n	4	10	2012	9	1	09:01	541	38.58	female
Polly					22.03.13		cycling	n	22	3	2013	5	58	05:58	358	39.04	female
Susi	1	1	2009	01.01.09	14.03.14	1898	pregnant	y	14	3	2014	6	7	06:07	367	39.3	female
Gwen	16	9	2012	16.09.12	13.04.14	574	lac_peak	n	13	4	2014	5	38	05:38	338	40	female
Iris	1	3	2010	01.03.10	09.02.14	1441	lac_late	n	9	2	2014	10	26	10:26	626	40.07
Iris	1	3	2010	01.03.10	27.12.13	1397	lac_late	n	27	12	2013	7	37	07:37	457	40.24
Rio	1	5	2012	01.05.12	27.02.14	667	lac_peak	n	27	2	2014	5	43	05:43	343	40.24	female
Iris	1	3	2010	01.03.10	03.02.14	1435	lac_late	n	3	2	2014	10	40	10:40	640	40.5
Iris	1	3	2010	01.03.10	22.12.12	1027	lac_late	n	22	12	2012	5	37	05:37	337	40.79	female
Nina	1	1	2011	01.01.11	23.09.12	631	lac_peak	n	23	9	2012	5	57	05:57	357	40.91	female
Zoe	1	6	2010	01.06.10	18.01.14	1327	lac_late	n	18	1	2014	8	35	08:35	515	41.02
Zoe	1	6	2010	01.06.10	28.08.12	819	lac_late	n	28	8	2012	5	34	05:34	334	41.57	female
Olga	28	10	2012	28.10.12	15.12.13	413	lac_peak	n	15	12	2013	5	48	05:48	348	41.71
Martha					31.07.13		cycling	n	31	7	2013	8	38	08:38	518	41.72
Iris	1	3	2010	01.03.10	22.02.13	1089	lac_late	n	22	2	2013	5	30	05:30	330	41.86	female
Nina	1	1	2011	01.01.11	12.05.14	1227	lac_late	n	12	5	2014	7	20	07:20	440	41.87	female
Djulie					05.07.14		cycling	n	5	7	2014	6	31	06:31	391	41.88	female
Susi	1	1	2009	01.01.09	10.04.13	1560	cycling	n	10	4	2013	5	38	05:38	338	43.08	female
Nina	1	1	2011	01.01.11	03.05.14	1218	lac_late	n	3	5	2014	12	2	12:02	722	43.09
Iris	1	3	2010	01.03.10	18.08.14	1631	cycling	n	18	8	2014	5	30	05:30	330	43.3
Polly					09.02.13		cycling	n	9	2	2013	5	20	05:20	320	44.04	female
Polly					24.02.13		cycling	n	24	2	2013	5	7	05:07	307	44.2	female
Paula	1	10	2012	01.10.12	07.04.14	553	lac_peak	n	7	4	2014	15	43	15:43	943	44.41	female
Gwen	16	9	2012	16.09.12	01.04.13	197	lac_peak	n	1	4	2013	13	19	13:19	799	44.47	female
Iris	1	3	2010	01.03.10	16.03.13	1111	lac_late	n	16	3	2013	6	2	06:02	362	44.48	female
Iris	1	3	2010	01.03.10	14.03.14	1474	cycling	n	14	3	2014	6	9	06:09	369	44.55
Martha					15.08.13		cycling	n	15	8	2013	9	47	09:47	587	44.55
Paula	1	10	2012	01.10.12	06.01.14	462	lac_peak	n	6	1	2014	13	38	13:38	818	44.57	female
Nina	1	1	2011	01.01.11	11.09.12	619	lac_peak	n	11	9	2012	8	17	08:17	497	45.22	female
Olga	28	10	2012	28.10.12	15.03.14	503	lac_peak	n	15	3	2014	15	2	15:02	902	45.44
Uma	28	10	2012	28.10.12	15.03.13	138	lac_early	n	15	3	2013	5	9	05:09	309	46.12	female
Martha					13.01.13		cycling	n	13	1	2013	7	43	07:43	463	46.28	female
Olga	1	5	2009	01.05.09	19.08.12	1206	pregnant	y	19	8	2012	8	30	08:30	510	46.34	female
Olga	28	10	2012	28.10.12	10.01.13	74	lac_early	n	10	1	2013	5	50	05:50	350	46.59	female
Iris	1	3	2010	01.03.10	05.05.14	1526	cycling	n	5	5	2014	5	30	05:30	330	46.86	female
Susi	18	7	2014	18.07.14	01.08.14	14	lac_early	n	1	8	2014	5	45	05:45	345	47.17	female
Rio	1	5	2012	01.05.12	21.09.12	143	lac_early	n	21	9	2012	5	49	05:49	349	47.3	female
Uma	28	10	2012	28.10.12	31.01.13	95	lac_early	n	31	1	2013	6	46	06:46	406	47.4	female
Susi	1	1	2009	01.01.09	15.03.14	1899	pregnant	y	15	3	2014	5	27	05:27	327	47.6
Iris	1	3	2010	01.03.10	23.05.14	1544	cycling	n	23	5	2014	11	0	11:00	660	47.94	female
Martha					12.09.12		cycling	n	12	9	2012	8	24	08:24	504	48.99	female
Susi	1	1	2009	01.01.09	05.03.13	1524	cycling	n	5	3	2013	8	1	08:01	481	49.22	female
Nina	1	1	2011	01.01.11	14.04.13	834	lac_late	n	14	4	2013	5	19	05:19	319	50	female
Iris	1	3	2010	01.03.10	03.02.14	1435	lac_late	n	3	2	2014	6	2	06:02	362	50.14
Zoe	1	6	2010	01.06.10	06.01.14	1315	lac_late	n	6	1	2014	13	49	13:49	829	50.18	female
Susi	1	1	2009	01.01.09	23.09.12	1361	lac_late	n	23	9	2012	6	11	06:11	371	50.4	female
Zoe	1	6	2010	01.06.10	19.06.14	1479	cycling	n	19	6	2014	12	29	12:29	749	50.47	female
Susi	1	1	2009	01.01.09	10.05.14	1955	pregnant	y	10	5	2014	9	49	09:49	589	50.69
Olga	28	10	2012	28.10.12	04.07.14	614	lac_peak	n	4	7	2014	6	14	06:14	374	50.99
Nina	1	1	2011	01.01.11	20.12.13	1084	lac_late	n	20	12	2013	6	12	06:12	372	51.22
Luna	6	3	2013	06.03.13	22.07.14	503	lac_peak	n	22	7	2014	10	4	10:04	604	51.64	female
Iris	1	3	2010	01.03.10	27.12.13	1397	lac_late	n	27	12	2013	11	30	11:30	690	51.74
Wilma	1	2	2011	01.02.11	23.09.12	600	lac_peak	n	23	9	2012	6	24	06:24	384	51.76	female
Olga	28	10	2012	28.10.12	11.03.13	134	lac_early	n	11	3	2013	6	13	06:13	373	51.79	female
Gwen	16	9	2012	16.09.12	18.11.12	63	lac_early	n	18	11	2012	16	29	16:29	989	52.73	female
Iris	1	3	2010	01.03.10	03.02.14	1435	lac_late	n	3	2	2014	6	2	06:02	362	53.39
Wilma	1	2	2011	01.02.11	13.04.14	1167	lac_late	n	13	4	2014	5	34	05:34	334	53.67	female
Wilma	1	2	2011	01.02.11	02.03.14	1125	lac_late	n	2	3	2014	5	55	05:55	355	53.69	female
Zoe	1	6	2010	01.06.10	07.01.13	951	lac_late	n	7	1	2013	6	3	06:03	363	53.69	female
Martha					03.02.13		cycling	n	3	2	2013	6	28	06:28	388	53.82	female
Martha					08.02.14		cycling	n	8	2	2014	6	8	06:08	368	53.91
Olga	28	10	2012	28.10.12	16.03.13	139	lac_early	n	16	3	2013	7	3	07:03	423	54.4	female
Iris	1	3	2010	01.03.10	27.12.13	1397	lac_late	n	27	12	2013	10	8	10:08	608	54.51
Polly					08.02.13		cycling	n	8	2	2013	15	4	15:04	904	55	female
Olga	28	10	2012	28.10.12	08.01.13	72	lac_early	n	8	1	2013	9	52	09:52	592	55.12	female
Djulie					25.06.14		cycling	n	25	6	2014	6	24	06:24	384	55.32	female
Susi	1	1	2009	01.01.09	09.04.13	1559	cycling	n	9	4	2013	6	28	06:28	388	55.37	female
Susi	1	1	2009	01.01.09	05.09.12	1343	lac_late	n	5	9	2012	6	5	06:05	365	56.24
Wilma	1	2	2011	01.02.11	29.12.12	697	lac_peak	n	29	12	2012	10	57	10:57	657	56.37	female
Iris	1	3	2010	01.03.10	20.08.14	1633	cycling	n	20	8	2014	5	32	05:32	332	56.53
Nina	1	1	2011	01.01.11	21.04.13	841	lac_late	n	21	4	2013	13	58	13:58	838	56.86	female
Gwen	16	9	2012	16.09.12	02.02.13	139	lac_early	n	2	2	2013	6	27	06:27	387	56.9	female
Martha					27.02.13		cycling	n	27	2	2013	5	51	05:51	351	56.9	female
Iris	1	3	2010	01.03.10	01.08.14	1614	cycling	n	1	8	2014	9	57	09:57	597	56.95	female
Paula	1	10	2012	01.10.12	15.08.13	318	lac_peak	n	15	8	2013	9	19	09:19	559	57
Nina	1	1	2011	01.01.11	28.01.14	1123	lac_late	n	28	1	2014	6	43	06:43	403	57.23	female
Gwen	16	9	2012	16.09.12	05.07.14	657	lac_peak	n	5	7	2014	6	0	06:00	360	57.46	female
Olga	28	10	2012	28.10.12	30.01.14	459	lac_peak	n	30	1	2014	6	18	06:18	378	57.57	female
Iris	1	3	2010	01.03.10	05.08.14	1618	cycling	n	5	8	2014	5	34	05:34	334	57.63
Wilma	1	2	2011	01.02.11	25.12.12	693	lac_peak	n	25	12	2012	5	21	05:21	321	57.66	female
Wilma	1	2	2011	01.02.11	30.03.13	788	lac_late	n	30	3	2013	6	3	06:03	363	57.66	female
Rio	1	5	2012	01.05.12	02.02.13	277	lac_peak	n	2	2	2013	5	45	05:45	345	57.76	female
Zoe	1	6	2010	01.06.10	15.03.14	1383	lac_late	n	15	3	2014	5	27	05:27	327	58.16
Iris	1	3	2010	01.03.10	01.04.13	1127	lac_late	n	1	4	2013	13	8	13:08	788	58.73	female
Rio	1	5	2012	01.05.12	30.04.14	729	lac_peak	n	30	4	2014	5	40	05:40	340	58.81	female
Uma	28	10	2012	28.10.12	19.06.14	599	lac_peak	n	19	6	2014	12	32	12:32	752	59.31	female
Martha					10.04.13		cycling	n	10	4	2013	5	17	05:17	317	59.45	female
Zoe	1	6	2010	01.06.10	04.12.13	1282	lac_late	n	4	12	2013	5	15	05:15	315	59.55	female
Uma	28	10	2012	28.10.12	17.07.14	627	lac_peak	n	17	7	2014	5	25	05:25	325	59.91	female
Wilma	1	2	2011	01.02.11	10.03.14	1133	lac_late	n	10	3	2014	5	33	05:33	333	60.2
Iris	1	3	2010	01.03.10	28.08.12	911	lac_late	n	28	8	2012	5	33	05:33	333	60.35	female
Wilma	1	2	2011	01.02.11	05.02.14	1100	lac_late	n	5	2	2014	6	18	06:18	378	60.58
Uma	28	10	2012	28.10.12	04.12.12	37	lac_early	n	4	12	2012	6	15	06:15	375	60.88	female
Nina	1	1	2011	01.01.11	24.12.13	1088	lac_late	n	24	12	2013	8	35	08:35	515	61.46	female
Gwen	16	9	2012	16.09.12	11.07.14	663	lac_peak	n	11	7	2014	8	3	08:03	483	61.56	female
Polly					22.01.14		pregnant	y	22	1	2014	5	48	05:48	348	61.59
Nina	1	1	2011	01.01.11	23.05.14	1238	lac_late	n	23	5	2014	7	1	07:01	421	61.87	female
Iris	1	3	2010	01.03.10	03.02.14	1435	lac_late	n	3	2	2014	8	12	08:12	492	62.19
Olga	28	10	2012	28.10.12	22.02.13	117	lac_early	n	22	2	2013	5	37	05:37	337	62.87	female
Gwen	16	9	2012	16.09.12	18.08.14	701	lac_peak	n	18	8	2014	7	3	07:03	423	62.98
Olga	28	10	2012	28.10.12	25.06.14	605	lac_peak	n	25	6	2014	5	50	05:50	350	63.09	female
Nina	1	1	2011	01.01.11	26.06.14	1272	lac_late	n	26	6	2014	5	20	05:20	320	63.57
Martha					17.01.13		cycling	n	17	1	2013	7	17	07:17	437	64.02	female
Djulie					23.12.13		cycling	n	23	12	2013	6	58	06:58	418	64.2
Martha					07.02.14		cycling	n	7	2	2014	7	15	07:15	435	64.29	female
Olga	28	10	2012	28.10.12	21.12.13	419	lac_peak	n	21	12	2013	7	10	07:10	430	65	female
Nina	1	1	2011	01.01.11	03.02.13	764	lac_late	n	3	2	2013	6	51	06:51	411	65.12	female
Susi	1	1	2009	01.01.09	22.12.12	1451	lac_late	n	22	12	2012	8	33	08:33	513	65.25	female
Olga	28	10	2012	28.10.12	21.08.14	662	lac_peak	n	21	8	2014	5	46	05:46	346	65.5
Gwen	16	9	2012	16.09.12	30.03.13	195	lac_peak	n	30	3	2013	16	26	16:26	986	65.52	female
Rio	1	5	2012	01.05.12	09.06.14	769	lac_late	n	9	6	2014	10	38	10:38	638	65.81	female
Iris	1	3	2010	01.03.10	21.04.13	1147	lac_late	n	21	4	2013	14	3	14:03	843	65.99	female
Paula	1	10	2012	01.10.12	05.03.13	155	lac_early	n	5	3	2013	14	15	14:15	855	66.25	female
Gwen	16	9	2012	16.09.12	14.07.14	666	lac_peak	n	14	7	2014	5	43	05:43	343	66.42	female
Olga	1	5	2009	01.05.09	18.08.12	1205	pregnant	y	18	8	2012	8	49	08:49	529	66.57	female
Gwen	16	9	2012	16.09.12	13.06.14	635	lac_peak	n	13	6	2014	6	8	06:08	368	66.67	female
Olga	28	10	2012	28.10.12	31.03.13	154	lac_early	n	31	3	2013	9	15	09:15	555	66.69	female
Luna	6	3	2013	06.03.13	13.12.13	282	lac_peak	n	13	12	2013	5	35	05:35	335	67.13	female
Uma	28	10	2012	28.10.12	21.12.13	419	lac_peak	n	21	12	2013	5	5	05:05	305	67.28	female
Iris	1	3	2010	01.03.10	06.04.13	1132	lac_late	n	6	4	2013	5	53	05:53	353	67.76	female
Susi	1	1	2009	01.01.09	12.08.12	1319	lac_late	n	12	8	2012	6	3	06:03	363	68.22	female
Wilma	1	2	2011	01.02.11	12.01.13	711	lac_peak	n	12	1	2013	7	1	07:01	421	68.44	female
Martha					05.05.14		cycling	n	5	5	2014	8	30	08:30	510	68.56	female
Martha					12.08.12		cycling	n	12	8	2012	7	45	07:45	465	68.59	female
Martha					19.03.13		cycling	n	19	3	2013	6	27	06:27	387	68.65	female
Susi	1	1	2009	01.01.09	14.04.13	1564	cycling	n	14	4	2013	5	31	05:31	331	69.01	female
Olga	28	10	2012	28.10.12	13.04.14	532	lac_peak	n	13	4	2014	6	3	06:03	363	69.86	female
Olga	28	10	2012	28.10.12	09.01.13	73	lac_early	n	9	1	2013	8	41	08:41	521	69.91	female
Olga	28	10	2012	28.10.12	10.01.13	74	lac_early	n	10	1	2013	6	17	06:17	377	70.29	female
Olga	28	10	2012	28.10.12	12.01.13	76	lac_early	n	12	1	2013	6	22	06:22	382	70.38	female
Wilma	1	2	2011	01.02.11	04.04.13	793	lac_late	n	4	4	2013	5	47	05:47	347	71.88	female
Wilma	1	2	2011	01.02.11	15.12.13	1048	lac_late	n	15	12	2013	5	48	05:48	348	72.67
Martha					07.02.14		cycling	n	7	2	2014	5	58	05:58	358	72.8	female
Uma	28	10	2012	28.10.12	30.10.12	2	lac_early	n	30	10	2012	13	36	13:36	816	72.82	female
Luna	6	3	2013	06.03.13	17.12.13	286	lac_peak	n	17	12	2013	5	44	05:44	344	72.88	female
Uma	28	10	2012	28.10.12	02.11.12	5	lac_early	n	2	11	2012	13	37	13:37	817	73.11	female
Olga	28	10	2012	28.10.12	02.03.14	490	lac_peak	n	2	3	2014	6	1	06:01	361	73.18	female
Iris	1	3	2010	01.03.10	12.05.14	1533	cycling	n	12	5	2014	5	20	05:20	320	73.26	female
Polly					11.09.12		cycling	n	11	9	2012	9	11	09:11	551	74.38	female
Uma	28	10	2012	28.10.12	02.03.14	490	lac_peak	n	2	3	2014	6	3	06:03	363	74.38	female
Uma	1	8	2008	01.08.08	11.10.12	1532	pregnant	y	11	10	2012	14	48	14:48	888	75.36	female
Rio	1	5	2012	01.05.12	30.01.14	639	lac_peak	n	30	1	2014	5	30	05:30	330	75.82	female
Wilma	1	2	2011	01.02.11	06.08.14	1282	lac_late	n	6	8	2014	6	8	06:08	368	76.75
Luna	6	3	2013	06.03.13	13.06.14	464	lac_peak	n	13	6	2014	6	6	06:06	366	76.76	female
Zoe	1	6	2010	01.06.10	04.09.12	826	lac_late	n	4	9	2012	5	47	05:47	347	77.2	female
Iris	1	3	2010	01.03.10	10.09.14	1654	cycling	n	10	9	2014	7	52	07:52	472	77.72
Djulie					31.03.13		cycling	n	31	3	2013	16	1	16:01	961	77.85	female
Wilma	1	2	2011	01.02.11	13.01.13	712	lac_peak	n	13	1	2013	6	1	06:01	361	77.97	female
Uma	28	10	2012	28.10.12	05.04.13	159	lac_early	n	5	4	2013	6	54	06:54	414	78.62	female
Susi	1	1	2009	01.01.09	08.12.13	1802	cycling	n	8	12	2013	14	27	14:27	867	78.65	female
Susi	1	1	2009	01.01.09	02.11.12	1401	lac_late	n	2	11	2012	14	1	14:01	841	79.12	female
Paula	1	10	2012	01.10.12	08.04.14	554	lac_peak	n	8	4	2014	5	46	05:46	346	79.51	female
Zoe	1	6	2010	01.06.10	04.02.14	1344	lac_late	n	4	2	2014	5	26	05:26	326	79.88	female
Nina	1	1	2011	01.01.11	12.01.13	742	lac_late	n	12	1	2013	6	15	06:15	375	80.25	female
Gwen	16	9	2012	16.09.12	17.12.13	457	lac_peak	n	17	12	2013	5	29	05:29	329	80.41	female
Susi	18	7	2014	18.07.14	20.08.14	33	lac_early	n	20	8	2014	7	40	07:40	460	81.37
Uma	28	10	2012	28.10.12	05.08.14	646	lac_peak	n	5	8	2014	5	30	05:30	330	81.59
Paula	1	10	2012	01.10.12	02.02.13	124	lac_early	n	2	2	2013	6	4	06:04	364	82.44	female
Olga	28	10	2012	28.10.12	13.06.14	593	lac_peak	n	13	6	2014	5	32	05:32	332	82.45	female
Olga	28	10	2012	28.10.12	23.05.14	572	lac_peak	n	23	5	2014	5	48	05:48	348	82.57
Olga	28	10	2012	28.10.12	27.02.14	487	lac_peak	n	27	2	2014	6	54	06:54	414	83.99	female
Polly					19.03.13		cycling	n	19	3	2013	5	43	05:43	343	84.07	female
Nina	1	1	2011	01.01.11	11.07.14	1287	lac_late	n	11	7	2014	5	37	05:37	337	84.08	female
Uma	28	10	2012	28.10.12	21.01.13	85	lac_early	n	21	1	2013	6	7	06:07	367	84.35	female
Nina	1	1	2011	01.01.11	21.01.13	751	lac_late	n	21	1	2013	5	34	05:34	334	84.42	female
Wilma	1	2	2011	01.02.11	30.12.12	698	lac_peak	n	30	12	2012	7	56	07:56	476	84.97	female
Paula	1	10	2012	01.10.12	26.03.13	176	lac_early	n	26	3	2013	11	32	11:32	692	85.28	female
Iris	1	3	2010	01.03.10	15.03.13	1110	lac_late	n	15	3	2013	7	54	07:54	474	86.01	female
Martha					05.04.13		cycling	n	5	4	2013	6	33	06:33	393	86.34	female
Nina	1	1	2011	01.01.11	11.03.13	800	lac_late	n	11	3	2013	5	49	05:49	349	86.57	female
Zoe	1	6	2010	01.06.10	18.01.14	1327	lac_late	n	18	1	2014	13	58	13:58	838	86.93
Luna					03.12.12		pregnant	y	3	12	2012	15	49	15:49	949	87.15	female
Iris	1	3	2010	01.03.10	14.07.14	1596	cycling	n	14	7	2014	5	57	05:57	357	87.35	female
Luna	6	3	2013	06.03.13	25.03.13	19	lac_early	n	25	3	2013	10	56	10:56	656	87.82	female
Wilma	1	2	2011	01.02.11	21.12.13	1054	lac_late	n	21	12	2013	5	55	05:55	355	88.32	female
Susi	1	1	2009	01.01.09	19.04.13	1569	cycling	n	19	4	2013	5	49	05:49	349	89.46	female
Olga	28	10	2012	28.10.12	15.03.14	503	lac_peak	n	15	3	2014	5	57	05:57	357	89.66
Wilma	1	2	2011	01.02.11	24.12.13	1057	lac_late	n	24	12	2013	8	15	08:15	495	89.67	female
Susi	1	1	2009	01.01.09	31.01.13	1491	cycling	n	31	1	2013	6	29	06:29	389	89.91	female
Nina	1	1	2011	01.01.11	11.07.14	1287	lac_late	n	11	7	2014	8	20	08:20	500	90	female
Uma	28	10	2012	28.10.12	24.12.13	422	lac_peak	n	24	12	2013	5	17	05:17	317	90.18	female
Zoe	1	6	2010	01.06.10	12.08.12	803	lac_late	n	12	8	2012	5	31	05:31	331	90.47	female
Olga	28	10	2012	28.10.12	28.12.12	61	lac_early	n	28	12	2012	5	58	05:58	358	90.56	female
Wilma	1	2	2011	01.02.11	23.04.14	1177	lac_late	n	23	4	2014	15	48	15:48	948	90.84	female
Luna	6	3	2013	06.03.13	21.12.13	290	lac_peak	n	21	12	2013	6	9	06:09	369	90.87	female
Luna	6	3	2013	06.03.13	13.05.14	433	lac_peak	n	13	5	2014	5	38	05:38	338	92.23
Susi	1	1	2009	01.01.09	24.10.12	1392	lac_late	n	24	10	2012	12	25	12:25	745	92.43	female
Polly					08.02.13		cycling	n	8	2	2013	7	48	07:48	468	92.92	female
Paula	1	10	2012	01.10.12	21.12.13	446	lac_peak	n	21	12	2013	5	5	05:05	305	92.99	female
Iris	1	3	2010	01.03.10	27.12.13	1397	lac_late	n	27	12	2013	8	28	08:28	508	93.1
Luna	6	3	2013	06.03.13	02.03.14	361	lac_peak	n	2	3	2014	6	5	06:05	365	93.49	female
Djulie					30.03.13		cycling	n	30	3	2013	6	3	06:03	363	93.71	female
Martha					15.08.13		cycling	n	15	8	2013	9	24	09:24	564	93.87
Nina	1	1	2011	01.01.11	07.02.14	1133	lac_late	n	7	2	2014	6	5	06:05	365	93.96	female
Iris	1	3	2010	01.03.10	12.02.14	1444	lac_late	n	12	2	2014	5	38	05:38	338	94.01	female
Susi	1	1	2009	01.01.09	17.05.14	1962	pregnant	y	17	5	2014	13	1	13:01	781	94.26	female
Rio	1	5	2012	01.05.12	16.12.12	229	lac_peak	n	16	12	2012	6	15	06:15	375	94.71	female
Olga	28	10	2012	28.10.12	23.05.14	572	lac_peak	n	23	5	2014	5	48	05:48	348	94.77	female
Susi	1	1	2009	01.01.09	29.12.12	1458	lac_late	n	29	12	2012	7	0	07:00	420	96.34	female
Susi	1	1	2009	01.01.09	30.12.12	1459	lac_late	n	30	12	2012	6	42	06:42	402	96.44	female
Iris	1	3	2010	01.03.10	22.01.13	1058	lac_late	n	22	1	2013	5	47	05:47	347	96.49
Nina	1	1	2011	01.01.11	18.11.12	687	lac_peak	n	18	11	2012	13	49	13:49	829	96.82	female
Uma	28	10	2012	28.10.12	25.07.14	635	lac_peak	n	25	7	2014	8	17	08:17	497	96.88	female
Rio	1	5	2012	01.05.12	06.04.13	340	lac_peak	n	6	4	2013	6	20	06:20	380	98.04	female
Olga	28	10	2012	28.10.12	04.12.13	402	lac_peak	n	4	12	2013	5	25	05:25	325	98.35	female
Wilma	1	2	2011	01.02.11	24.12.12	692	lac_peak	n	24	12	2012	6	8	06:08	368	98.46	female
Paula	1	10	2012	01.10.12	22.01.14	478	lac_peak	n	22	1	2014	5	54	05:54	354	98.54	female
Iris	1	3	2010	01.03.10	20.01.14	1421	lac_late	n	20	1	2014	5	36	05:36	336	98.61	female
Iris	1	3	2010	01.03.10	24.09.12	938	lac_late	n	24	9	2012	5	26	05:26	326	98.93	female
Iris	1	3	2010	01.03.10	25.06.14	1577	cycling	n	25	6	2014	5	39	05:39	339	99.04	female
Zoe	1	6	2010	01.06.10	13.12.13	1291	lac_late	n	13	12	2013	5	35	05:35	335	99.18	female
Olga	28	10	2012	28.10.12	08.04.14	527	lac_peak	n	8	4	2014	5	37	05:37	337	99.86	female
Martha					11.07.14		cycling	n	11	7	2014	7	1	07:01	421	99.91	female
Paula	1	10	2012	01.10.12	15.08.13	318	lac_peak	n	15	8	2013	8	35	08:35	515	100
Rio	1	5	2012	01.05.12	18.03.13	321	lac_peak	n	18	3	2013	5	30	05:30	330	100.18
Luna	6	3	2013	06.03.13	16.03.13	10	lac_early	n	16	3	2013	6	1	06:01	361	100.64	female
Martha					20.03.13		pregnant	y	20	3	2013	6	41	06:41	401	100.81	female
Polly					09.12.12		cycling	n	9	12	2012	9	44	09:44	584	100.87	female
Martha					22.12.12		cycling	n	22	12	2012	9	14	09:14	554	101.17	female
Paula	1	10	2012	01.10.12	14.07.14	651	lac_peak	n	14	7	2014	5	40	05:40	340	101.52	female
Olga	28	10	2012	28.10.12	21.12.13	419	lac_peak	n	21	12	2013	5	58	05:58	358	102.96	female
Uma	28	10	2012	28.10.12	06.08.14	647	lac_peak	n	6	8	2014	5	47	05:47	347	103.23
Iris	1	3	2010	01.03.10	25.01.14	1426	lac_late	n	25	1	2014	5	41	05:41	341	104.08	female
Polly	6	2	2014	06.02.14	17.07.14	161	lac_early	n	17	7	2014	5	40	05:40	340	104.12	female
Nina	1	1	2011	01.01.11	30.10.12	668	lac_peak	n	30	10	2012	13	34	13:34	814	104.74	female
Iris	1	3	2010	01.03.10	09.02.14	1441	lac_late	n	9	2	2014	5	48	05:48	348	104.74
Nina	1	1	2011	01.01.11	28.10.12	666	lac_peak	n	28	10	2012	16	12	16:12	972	104.9	female
Paula	1	10	2012	01.10.12	22.03.13	172	lac_early	n	22	3	2013	6	5	06:05	365	105.13	female
Nina	1	1	2011	01.01.11	11.03.13	800	lac_late	n	11	3	2013	6	0	06:00	360	105.58	female
Zoe	1	6	2010	01.06.10	05.04.13	1039	lac_late	n	5	4	2013	5	26	05:26	326	105.75	female
Olga	28	10	2012	28.10.12	15.03.14	503	lac_peak	n	15	3	2014	6	52	06:52	412	105.79
Zoe	1	6	2010	01.06.10	04.04.13	1038	lac_late	n	4	4	2013	5	33	05:33	333	105.93	female
Olga	28	10	2012	28.10.12	15.03.14	503	lac_peak	n	15	3	2014	8	14	08:14	494	106.13
Zoe	1	6	2010	01.06.10	19.08.12	810	lac_late	n	19	8	2012	5	40	05:40	340	106.27	female
Paula	1	10	2012	01.10.12	20.01.14	476	lac_peak	n	20	1	2014	5	34	05:34	334	106.7	female
Susi	1	1	2009	01.01.09	05.05.14	1950	pregnant	y	5	5	2014	5	40	05:40	340	107.06	female
Polly	6	2	2014	06.02.14	08.02.14	2	lac_early	n	8	2	2014	5	45	05:45	345	107.14
Rio	1	5	2012	01.05.12	07.03.13	310	lac_peak	n	7	3	2013	5	45	05:45	345	108.79	female
Susi	18	7	2014	18.07.14	22.07.14	4	lac_early	n	22	7	2014	5	31	05:31	331	109.26	female
Martha					02.02.13		cycling	n	2	2	2013	5	38	05:38	338	109.41	female
Nina	1	1	2011	01.01.11	26.06.14	1272	lac_late	n	26	6	2014	5	30	05:30	330	110.87
Iris	1	3	2010	01.03.10	18.08.12	901	lac_late	n	18	8	2012	8	8	08:08	488	111.41	female
Iris	1	3	2010	01.03.10	06.09.14	1650	cycling	n	6	9	2014	5	35	05:35	335	111.53
Luna	6	3	2013	06.03.13	17.04.14	407	lac_peak	n	17	4	2014	5	35	05:35	335	111.69	female
Olga	28	10	2012	28.10.12	15.06.14	595	lac_peak	n	15	6	2014	5	48	05:48	348	112.68	female
Nina	1	1	2011	01.01.11	28.10.12	666	lac_peak	n	28	10	2012	5	15	05:15	315	113.84	female
Paula	1	6	2010	01.06.10	12.08.12	803	pregnant	y	12	8	2012	6	3	06:03	363	115.71	female
Luna					12.10.12		pregnant	y	12	10	2012	5	25	05:25	325	117.68	female
Paula	1	10	2012	01.10.12	11.07.14	648	lac_peak	n	11	7	2014	8	57	08:57	537	117.77	female
Luna	6	3	2013	06.03.13	08.02.14	339	lac_peak	n	8	2	2014	5	39	05:39	339	117.98
Paula	1	10	2012	01.10.12	02.07.14	639	lac_peak	n	2	7	2014	8	0	08:00	480	118.08
Martha					09.12.12		cycling	n	9	12	2012	6	4	06:04	364	118.48	female
Zoe	1	6	2010	01.06.10	15.03.14	1383	lac_late	n	15	3	2014	8	55	08:55	535	118.59
Paula	1	10	2012	01.10.12	05.08.14	673	lac_peak	n	5	8	2014	6	1	06:01	361	118.98
Nina	1	1	2011	01.01.11	28.12.12	727	lac_peak	n	28	12	2012	5	52	05:52	352	119.86	female
Susi	1	1	2009	01.01.09	06.12.12	1435	lac_late	n	6	12	2012	5	37	05:37	337	120.83	female
Uma	28	10	2012	28.10.12	16.03.14	504	lac_peak	n	16	3	2014	5	38	05:38	338	121.23
Zoe	1	6	2010	01.06.10	04.04.13	1038	lac_late	n	4	4	2013	5	45	05:45	345	121.51	female
Uma	28	10	2012	28.10.12	22.01.13	86	lac_early	n	22	1	2013	6	12	06:12	372	121.89
Nina	1	1	2011	01.01.11	21.11.12	690	lac_peak	n	21	11	2012	12	11	12:11	731	122.14	female
Paula	1	10	2012	01.10.12	18.03.13	168	lac_early	n	18	3	2013	5	35	05:35	335	122.19
Uma	28	10	2012	28.10.12	23.05.14	572	lac_peak	n	23	5	2014	5	36	05:36	336	122.46	female
Zoe	1	6	2010	01.06.10	11.09.12	833	lac_late	n	11	9	2012	5	41	05:41	341	123.4	female
Rio	1	5	2012	01.05.12	19.01.13	263	lac_peak	n	19	1	2013	6	32	06:32	392	123.6	female
Zoe	1	6	2010	01.06.10	05.04.13	1039	lac_late	n	5	4	2013	5	26	05:26	326	124.35	female
Djulie					22.12.12		cycling	n	22	12	2012	8	38	08:38	518	125.29	female
Wilma	1	2	2011	01.02.11	25.12.12	693	lac_peak	n	25	12	2012	6	41	06:41	401	126.97	female
Iris	1	3	2010	01.03.10	26.11.12	1001	lac_late	n	26	11	2012	9	57	09:57	597	127.45	female
Susi	1	1	2009	01.01.09	15.06.14	1991	pregnant	y	15	6	2014	9	38	09:38	578	128.34	female
Zoe	1	6	2010	01.06.10	15.08.12	806	lac_late	n	15	8	2012	5	56	05:56	356	128.56	female
Zoe	1	6	2010	01.06.10	17.12.13	1295	lac_late	n	17	12	2013	5	15	05:15	315	128.71	female
Paula	1	10	2012	01.10.12	25.07.14	662	lac_peak	n	25	7	2014	5	37	05:37	337	128.77	female
Paula	1	10	2012	01.10.12	13.06.14	620	lac_peak	n	13	6	2014	5	44	05:44	344	129.31	female
Rio	1	5	2012	01.05.12	17.04.14	716	lac_peak	n	17	4	2014	7	15	07:15	435	130.13	female
Olga	28	10	2012	28.10.12	17.04.14	536	lac_peak	n	17	4	2014	5	40	05:40	340	131.1	female
Martha					11.07.14		cycling	n	11	7	2014	5	30	05:30	330	131.43	female
Luna	6	3	2013	06.03.13	28.08.14	540	lac_peak	n	28	8	2014	6	6	06:06	366	131.54
Paula	1	6	2010	01.06.10	15.08.12	806	pregnant	y	15	8	2012	6	16	06:16	376	131.6	female
Martha					22.03.13		pregnant	y	22	3	2013	6	4	06:04	364	131.64	female
Rio	1	5	2012	01.05.12	22.01.14	631	lac_peak	n	22	1	2014	5	30	05:30	330	132.39	female
Iris	1	3	2010	01.03.10	28.12.12	1033	lac_late	n	28	12	2012	12	6	12:06	726	138.06	female
Zoe	1	6	2010	01.06.10	22.07.14	1512	cycling	n	22	7	2014	6	10	06:10	370	138.59	female
Paula	1	6	2010	01.06.10	19.08.12	810	pregnant	y	19	8	2012	5	51	05:51	351	139.44	female
Zoe	1	6	2010	01.06.10	02.03.14	1370	lac_late	n	2	3	2014	5	55	05:55	355	139.51
Paula	1	10	2012	01.10.12	07.05.14	583	lac_peak	n	7	5	2014	13	6	13:06	786	140.38	female
Susi	1	1	2009	01.01.09	18.01.14	1843	pregnant	y	18	1	2014	8	8	08:08	488	140.4	female
Wilma	1	2	2011	01.02.11	20.12.12	688	lac_peak	n	20	12	2012	10	44	10:44	644	140.83	female
Polly					22.01.14		pregnant	y	22	1	2014	10	1	10:01	601	140.91
Uma	28	10	2012	28.10.12	17.07.14	627	lac_peak	n	17	7	2014	5	43	05:43	343	141.14	female
Olga	28	10	2012	28.10.12	24.12.13	422	lac_peak	n	24	12	2013	5	47	05:47	347	141.15	female
Zoe	1	6	2010	01.06.10	05.09.12	827	lac_late	n	5	9	2012	6	11	06:11	371	141.62
Polly	6	2	2014	06.02.14	07.05.14	90	lac_early	n	7	5	2014	13	1	13:01	781	142.24	female
Zoe	1	6	2010	01.06.10	12.01.13	956	lac_late	n	12	1	2013	6	13	06:13	373	142.82	female
Luna	6	3	2013	06.03.13	04.07.14	485	lac_peak	n	4	7	2014	6	14	06:14	374	145.29
Gwen	1	9	2007	01.09.07	19.08.12	1814	pregnant	y	19	8	2012	8	33	08:33	513	147.26	female
Nina	1	1	2011	01.01.11	24.10.12	662	lac_peak	n	24	10	2012	12	30	12:30	750	147.69	female
Luna	6	3	2013	06.03.13	05.05.14	425	lac_peak	n	5	5	2014	5	32	05:32	332	149	female
Djulie					19.03.13		cycling	n	19	3	2013	6	14	06:14	374	150.71	female
Gwen	16	9	2012	16.09.12	30.03.13	195	lac_peak	n	30	3	2013	6	7	06:07	367	152.36	female
Rio	1	5	2012	01.05.12	10.03.14	678	lac_peak	n	10	3	2014	6	6	06:06	366	152.62
Polly					17.12.13		pregnant	y	17	12	2013	7	29	07:29	449	158.25	female
Iris	1	3	2010	01.03.10	18.12.12	1023	lac_late	n	18	12	2012	5	47	05:47	347	159.65	female
Paula	1	10	2012	01.10.12	21.12.13	446	lac_peak	n	21	12	2013	5	42	05:42	342	159.89	female
Uma	28	10	2012	28.10.12	04.07.14	614	lac_peak	n	4	7	2014	5	54	05:54	354	160.81
Uma	28	10	2012	28.10.12	04.07.14	614	lac_peak	n	4	7	2014	6	12	06:12	372	162.74
Uma	28	10	2012	28.10.12	25.07.14	635	lac_peak	n	25	7	2014	5	42	05:42	342	165.81	female
Olga	28	10	2012	28.10.12	26.11.12	29	lac_early	n	26	11	2012	10	0	10:00	600	166.8	female
Uma	28	10	2012	28.10.12	05.11.12	8	lac_early	n	5	11	2012	5	32	05:32	332	167.13	female
Susi	1	1	2009	01.01.09	25.12.12	1454	lac_late	n	25	12	2012	6	36	06:36	396	167.31	female
Nina	1	1	2011	01.01.11	06.12.12	705	lac_peak	n	6	12	2012	5	34	05:34	334	168.14	female
Iris	1	3	2010	01.03.10	16.09.14	1660	cycling	n	16	9	2014	5	25	05:25	325	168.68
Olga	1	5	2009	01.05.09	28.08.12	1215	pregnant	y	28	8	2012	14	11	14:11	851	170.43	female
Paula	1	10	2012	01.10.12	28.02.13	150	lac_early	n	28	2	2013	5	39	05:39	339	170.77	female
Olga	28	10	2012	28.10.12	30.03.13	153	lac_early	n	30	3	2013	6	13	06:13	373	176.96	female
Rio	1	5	2012	01.05.12	22.01.14	631	lac_peak	n	22	1	2014	6	5	06:05	365	177.31	female
Olga	28	10	2012	28.10.12	19.04.13	173	lac_early	n	19	4	2013	5	44	05:44	344	182.61	female
Martha					01.12.12		cycling	n	1	12	2012	5	47	05:47	347	182.81	female
Paula	1	10	2012	01.10.12	27.02.13	149	lac_early	n	27	2	2013	6	1	06:01	361	182.88	female
Paula	1	10	2012	01.10.12	12.10.12	11	lac_early	n	12	10	2012	5	47	05:47	347	185.57	female
Uma	28	10	2012	28.10.12	06.12.12	39	lac_early	n	6	12	2012	12	10	12:10	730	188.73	female
Nina	1	1	2011	01.01.11	04.12.12	703	lac_peak	n	4	12	2012	5	31	05:31	331	192.96	female
Djulie					17.07.14		cycling	n	17	7	2014	5	30	05:30	330	193.86	female
Olga	28	10	2012	28.10.12	22.11.12	25	lac_early	n	22	11	2012	5	26	05:26	326	197.07	female
Iris	1	3	2010	01.03.10	21.11.12	996	lac_late	n	21	11	2012	10	53	10:53	653	200.46	female
Olga	28	10	2012	28.10.12	22.12.12	55	lac_early	n	22	12	2012	5	45	05:45	345	200.54	female
Uma	1	8	2008	01.08.08	12.09.12	1503	pregnant	y	12	9	2012	6	23	06:23	383	209.11	female
Iris	1	3	2010	01.03.10	19.04.13	1145	lac_late	n	19	4	2013	5	42	05:42	342	210	female
Rio	1	5	2012	01.05.12	22.03.13	325	lac_peak	n	22	3	2013	6	4	06:04	364	212.8	female
Polly					04.12.13		pregnant	y	4	12	2013	8	19	08:19	499	215.53	female
Wilma	1	2	2011	01.02.11	11.12.12	679	lac_peak	n	11	12	2012	5	6	05:06	306	216.45	female
Olga	28	10	2012	28.10.12	06.12.12	39	lac_early	n	6	12	2012	12	58	12:58	778	218.79	female
Martha					01.12.12		cycling	n	1	12	2012	8	32	08:32	512	224.46	female
Iris	1	3	2010	01.03.10	12.10.12	956	lac_late	n	12	10	2012	5	28	05:28	328	239.56	female
Paula	1	10	2012	01.10.12	30.10.12	29	lac_early	n	30	10	2012	13	42	13:42	822	239.59	female
Zoe	1	6	2010	01.06.10	09.12.12	922	lac_late	n	9	12	2012	6	5	06:05	365	248.86	female
Luna					07.01.13		pregnant	y	7	1	2013	6	29	06:29	389	249.21	female
Zoe	1	6	2010	01.06.10	15.03.14	1383	lac_late	n	15	3	2014	5	26	05:26	326	251.21
Paula	1	10	2012	01.10.12	07.07.14	644	lac_peak	n	7	7	2014	5	50	05:50	350	251.46	female
Gwen	16	9	2012	16.09.12	28.08.14	711	lac_peak	n	28	8	2014	9	4	09:04	544	257.07
Paula	1	10	2012	01.10.12	10.04.13	191	lac_peak	n	10	4	2013	6	8	06:08	368	258.33	female
Iris	1	3	2010	01.03.10	05.11.12	980	lac_late	n	5	11	2012	5	59	05:59	359	261.92	female
Uma	28	10	2012	28.10.12	11.12.12	44	lac_early	n	11	12	2012	6	39	06:39	399	267.58	female
Zoe	1	6	2010	01.06.10	25.07.14	1515	cycling	n	25	7	2014	5	48	05:48	348	268.1	female
Iris	1	3	2010	01.03.10	08.11.12	983	lac_late	n	8	11	2012	5	19	05:19	319	286.63	female
Susi	1	1	2009	01.01.09	25.10.12	1393	lac_late	n	25	10	2012	5	25	05:25	325	287.15	female
Paula	1	10	2012	01.10.12	01.11.12	31	lac_early	n	1	11	2012	5	17	05:17	317	290.27	female
Nina	1	1	2011	01.01.11	29.10.12	667	lac_peak	n	29	10	2012	6	0	06:00	360	294.67	female
Nina	1	1	2011	01.01.11	28.10.12	666	lac_peak	n	28	10	2012	8	54	08:54	534	300.33	female
Wilma	1	2	2011	01.02.11	05.11.12	643	lac_peak	n	5	11	2012	9	43	09:43	583	300.52	female
Paula	1	10	2012	01.10.12	07.03.13	157	lac_early	n	7	3	2013	5	50	05:50	350	303.75	female
Gwen	16	9	2012	16.09.12	18.12.12	93	lac_early	n	18	12	2012	5	46	05:46	346	308.2	female
Olga	28	10	2012	28.10.12	21.11.12	24	lac_early	n	21	11	2012	8	0	08:00	480	309.73	female
Olga	28	10	2012	28.10.12	01.11.12	4	lac_early	n	1	11	2012	5	44	05:44	344	317.99	female
Zoe	1	6	2010	01.06.10	20.12.12	933	lac_late	n	20	12	2012	6	16	06:16	376	328.29	female
Paula	1	10	2012	01.10.12	09.12.12	69	lac_early	n	9	12	2012	5	55	05:55	355	329.2	female
Paula	1	10	2012	01.10.12	01.12.12	61	lac_early	n	1	12	2012	8	27	08:27	507	329.64	female
Martha					20.12.12		cycling	n	20	12	2012	7	9	07:09	429	343.97	female
Olga	28	10	2012	28.10.12	15.03.14	503	lac_peak	n	15	3	2014	5	57	05:57	357	346.86
Polly					05.11.12		cycling	n	5	11	2012	5	28	05:28	328	356.78	female
Olga	28	10	2012	28.10.12	07.01.13	71	lac_early	n	7	1	2013	6	6	06:06	366	375.3	female
Uma	28	10	2012	28.10.12	28.08.14	669	lac_peak	n	28	8	2014	6	0	06:00	360	397.03
Susi	1	1	2009	01.01.09	30.11.12	1429	lac_late	n	30	11	2012	5	26	05:26	326	409.71	female
Zoe	1	6	2010	01.06.10	01.12.12	914	lac_late	n	1	12	2012	5	20	05:20	320	415.69	female
Wilma	1	2	2011	01.02.11	30.11.12	668	lac_peak	n	30	11	2012	5	41	05:41	341	422.32	female
Iris	1	3	2010	01.03.10	21.09.12	935	lac_late	n	21	9	2012	5	20	05:20	320	424.4	female
Olga	28	10	2012	28.10.12	08.11.12	11	lac_early	n	8	11	2012	5	42	05:42	342	436.57	female
Iris	1	3	2010	01.03.10	22.11.12	997	lac_late	n	22	11	2012	5	28	05:28	328	506.72	female
Paula	1	10	2012	01.10.12	25.10.12	24	lac_early	n	25	10	2012	5	40	05:40	340	537.5	female
Paula	1	10	2012	01.10.12	30.11.12	60	lac_early	n	30	11	2012	5	40	05:40	340	646.69	female
Zoe	1	6	2010	01.06.10	26.11.12	909	lac_late	n	26	11	2012	9	23	09:23	563	899.35	female
